# Supplementary material for: Heritability and genetic correlations of plasma metabolites of pigs with production, resilience and carcass traits under natural polymicrobial disease challenge
Source: Sci Rep. 2021 Oct 19;11:20628. doi: 10.1038/s41598-021-99778-9 (PMC8526711; doi:10.1038/s41598-021-99778-9)
Supplement: Supplementary file 2 — Supplementary Table S1. [file 41598_2021_99778_MOESM2_ESM.xlsx]

## Sheet: Sheet1
Supplementary Table S1. Phenotypic correlations and standard error (SE) between metabolites and production, resilience and carcass traits
Trait	Quarantine nursery ADG (SE)	Challenge nursery ADG (SE)	Finisher ADG (SE)	ADFI (SE)	ADFD (SE)	FCR (SE)	RFI (SE)	nTrtcNur (SE)	nTrtFin (SE)	nTrtcNurFin (SE)	MORcNur (SE)	MORFin (SE)	MORcNurFin (SE)	CarcassWt (SE)	CBF (SE)	CLD (SE)	LeanYield (SE)	DressPer (SE)
L-glutamic acid	0.06 (0.04)	0.04 (0.04)	0.08 (0.04)	0.11 (0.04)***	-	-	-0.12 (0.02)	0.01 (0.04)	0.05 (0.04)	-	-	-	-	0.02 (0.04)	0.12 (0.04)	-0.001 (0.05)	0.00 (0.00)	-
Hypoxanthine	0.0002 (0.04)	-0.05 (0.04)	-0.02 (0.04)	0.001 (0.04)	0.06 (0.04)	0.06 (0.04)	-	-0.03 (0.39)	-0.02 (0.04)	-	-	-0.04 (0.04)	-	-0.08 (0.04)	0.09 (0.05)	0.01 (0.05)	0.00 (0.00)	-0.05 (0.04)
Dimethylglycine	0.01 (0.04)	-0.02 (0.04)	0.05 (0.04)	0.04 (0.04)	0.07 (0.04)	0.002 (0.04)	0.05 (0.06)	0.05 (0.04)	-0.02 (0.04)	-	-0.02 (0.05)	-0.05 (0.04)	-0.06 (0.03)	-0.02 (0.04)	-	0.00 (0.05)	-	-0.01 (0.04)
L-glutamine	0.12 (0.04)**	0.06 (0.04)	-	-	-	0.09 (0.04)	-	-0.14 (0.05)	0.07 (0.04)	-	-	0.02 (0.04)	0.02 (0.04)	0.13 (0.04)	0.07 (0.04)	0.06 (0.05)	-0.06 (0.04)	0.08 (0.04)
L-glycine	0.13 (0.04)	0.06 (0.04)	0.06 (0.04)	0.11 (0.04)	0.08 (0.04)	0.06 (0.04)	0.04 (0.04)	0.01 (0.04)	0.03 (0.04)	-	-0.03 (0.03)	0.01 (0.04)	0.01 (0.03)	-0.02 (0.04)	0.06 (0.04)	-0.02 (0.04)	-0.05 (0.04)	-0.01 (0.04)
Oxoglutarate	-0.01 (0.04)	0.01 (0.04)	0.06 (0.04)	0.09 (0.04)	0.03 (0.04)	0.05 (0.04)	-	-0.03 (0.04)	0.03 (0.04)	0.01 (0.04)	0.00 (0.00)	-	-	-0.05 (0.04)	-	-0.07 (0.05)	-0.11 (0.04)	-0.07 (0.04)
Creatinine	-0.21 (0.04)***	-0.0003 (0.04)	-	0.00 (0.00)	-0.01 (0.04)	-0.10 (0.04)	-0.18 (0.04)	-0.12 (0.05)	-	-0.09 (0.04)	0.06 (0.05)	-	-	0.07 (0.04)	-	0.00 (0.00)	-0.03 (0.05)	0.06 (0.04)
L-ornithine	0.12 (0.04)**	0.03 (0.04)	0.01 (0.04)	0.05 (0.04)	0.10 (0.04)	0.07 (0.04)	0.06 (0.06)	-0.04 (0.05)	-	-	-	-	-0.04 (0.04)	-0.07 (0.04)	0.01 (0.04)	0.04 (0.04)	0.001 (0.04)	-0.06 (0.04)
Betaine	0.18 (0.04)***	0.04 (0.04)	0.02 (0.04)	-	0.08 (0.04)	0.11 (0.04)	0.05 (0.04)	-0.01 (0.04)	-0.01 (0.04)	-	-	0.10 (0.02)	0.01 (0.04)	-0.05 (0.04)	0.03 (0.05)	0.02 (0.05)	-	-0.04 (0.04)
Citric acid	0.21 (0.04)x	0.02 (0.04)	-	-	0.09 (0.04)	0.06 (0.04)	-	-	0.02 (0.04)	0.01 (0.04)	-	0.07 (0.04)	0.05 (0.04)	0.03 (0.04)	0.02 (0.05)	-	-	-0.01 (0.04)
Pyruvic acid	-0.08 (0.04)	-0.03 (0.04)	0.02 (0.04)	-0.01 (0.04)	-0.02 (0.04)	-0.03 (0.04)	0.02(0.04)	-0.06 (0.04)	-0.01 (0.04)	-0.07 (0.04)	-0.01 (0.04)	-0.09 (0.04)	-0.08 (0.04)	0.02 (0.04)	0.12 (0.04)	-0.11 (0.04)	-0.14 (0.04)	0.01 (0.04)
L-lysine	0.13 (0.04)**	-0.02 (0.04)	0.03 (0.04)	0.04 (0.04)	-	0.04 (0.04)	0.06 (0.04)	-0.03 (0.04)	0.02 (0.04)	-0.03 (0.04)	-0.05 (0.04)	-0.05 (0.04)	-0.05 (0.04)	-0.04 (0.04)	0.0001 (0.04)	0.03 (0.04)	0.003 (0.04)	-0.02 (0.04)
L-histidine	-0.20 (0.04)*	-0.04 (0.04)	-0.01 (0.04)	-0.03 (0.04)	-0.08 (0.04)	-0.07(0.04)	0.06 (0.07)	0.03 (0.04)	0.04 (0.04)	-	-	-0.04 (0.04)	-0.02 (0.04)	-0.001 (0.04)	-0.01 (0.04)	0.03 (0.04)	0.02 (0.04)	-
Lmethionine	0.15 (0.04)*	-0.01 (0.04)	-0.03 (0.04)	-0.01 (0.04)	0.001(0.04)	-	-	-	-0.04 (0.06)	-	-	0.03 (0.04)	-	0.01 (0.04)	-0.04 (0.04)	0.07 (0.04)	0.04 (0.04)	0.02 (0.04)
KetoAA	0.09 (0.04)	-0.04 (0.05)	-	0.02 (0.04)	0.04 (0.04)	0.04 (0.04)	0.05 (0.02)	-0.02 (0.04)	0.04 (0.04)	-	-	-0.05 (0.04)	-0.06 (0.04)	-0.03 (0.04)	0.03 (0.04)	0.03 (0.04)	-0.02 (0.04)	-0.0004 (0.04)
L-alpha-aminobutyric acid	-0.03 (0.04)	-0.06 (0.34)	-0.01 (0.04)	0.02 (0.04)	-	0.08 (0.04)	0.06 (0.04)	0.05 (0.05)	0.09 (0.04)	0.06 (0.06)	0.03 (0.05)	0.03 (0.04)	0.01 (0.04)	0.09 (0.04)	0.10 (0.04)	-0.04 (0.04)	-0.10 (0.04)	0.05 (0.04)
D-glucose	0.08 (0.04)	0.05 (0.04)	-0.04 (0.03)	-0.01 (0.04)	-0.09 (0.04)	0.04 (0.04)	0.01 (0.04)	-0.04 (0.04)	-0.08 (0.01)	-0.03 (0.04)	-0.03 (0.03)	0.001 (0.04)	0.004 (0.04)	-0.02 (0.04)	0.01 (0.04)	-0.08 (0.04)	-0.02 (0.04)	-0.02 (0.04)
Isobutyric acid	-0.22 (0.04)*	-0.07 (0.04)	-0.04 (0.04)	-0.11 (0.04)x	-0.06 (0.04)	-0.09 (0.04)	-0.08 (0.04)	0.004 (0.04)	-0.05 (0.04)	-0.08 (0.06)	-0.01 (0.05)	-0.01 (0.04)	-0.03 (0.04)	-0.01 (0.04)	-0.02 (0.04)	-	0.01 (0.04)	-0.03 (0.04)
L-aspartate	0.06 (0.04)	-0.004 (0.02)	0.04 (0.04)	0.14 (0.06)x	0.18 (0.06)*	-0.04 (0.06)	-0.09 (0.06)	0.04 (0.04)	-	0.08 (0.06)	-	-	-0.04 (0.02)	-	0.09 (0.07)	-	-0.08 (0.04)	-
Significance of phenotypic correlations are indicated as: ***, **, *, x corresponding to P<0.001, P<0.01, P<0.05 and 0.05<P<0.10 respectively; “-” indicates not estimable
Average daily feed intake (ADFI) and duration (ADFD), feed conversion ratio (FCR), residual feed intake (RFI), number of treatments in the challenge nursery (nTrtcNur), finisher (nTrtFin), and across the nursery and finisher (nTrtcNurFin), mortality in the challenge nursery (MORcNur), finisher (MORFin), and across the nursery and finisher (MORcNurFin) carcass weight (CWT), backfat (CBF) and loin …
